# Supplementary material for: Factors associated with mortality after snakebite envenoming in children: a scoping review
Source: Trans R Soc Trop Med Hyg. 2023 Jun 2;117(9):617–27. doi: 10.1093/trstmh/trad031 (PMC10472879; doi:10.1093/trstmh/trad031)
Supplement: trad031_Supplemental_Files [file trad031_supplemental_files.zip]

Archive with 3 entries (3 files):
- Supplementary File S2. Data extraction spreadsheet.xlsx
- SUPPLE~1.DOC
- SUPPLE~2.DOC
