# Supplementary material for: Factors associated with mortality after snakebite envenoming in children: a scoping review
Source: Trans R Soc Trop Med Hyg. 2023 Jun 2;117(9):617–27. doi: 10.1093/trstmh/trad031 (PMC10472879; doi:10.1093/trstmh/trad031)
Supplement: trad031_Supplemental_Files [file trad031_supplemental_files.zip › Supplementary File S2. Data extraction spreadsheet.xlsx]

## Sheet: Sheet1
Database searched	Record number	Article title	Author/s	Year of publication	DOI	Country (where study was conducted)	Excluded based on title or abstract? (Y/N)	Full text reviewed? (Y/N)	Excluded based on full text review? (Y/N)	Excluded or included?	Agreement with second reviewer?	Reason for exclusion after full text review	Study aims/purpose	Age range of sample population	Size of sample population	Other relevant characteristics of sample population	Study type	Snake species	Risk factors for mortality identified	Estimate of effect size (specify statistic used, effect size and p-value)	Risk factors for mortality hypothesised but not found to be significant	Comments
